# Supplementary material for: Excipient-Free Inhalable Microparticles of Azithromycin Produced by Electrospray: A Novel Approach to Direct Pulmonary Delivery of Antibiotics
Source: Pharmaceutics. 2021 Nov 23;13(12):1988. doi: 10.3390/pharmaceutics13121988 (PMC8704604; doi:10.3390/pharmaceutics13121988)
Supplement: Supplementary file 1 [file pharmaceutics-13-01988-s001.zip]

Archive with 1 entries (1 files):
- pharmaceutics-1450162-supplementary.pdf
